# Supplementary material for: A Food-Based Intervention in a Military Dining Facility Improves Blood Fatty Acid Profile
Source: Nutrients. 2022 Feb 10;14(4):743. doi: 10.3390/nu14040743 (PMC8879849; doi:10.3390/nu14040743)
Supplement: Supplementary file 1 [file nutrients-14-00743-s001.zip]

Archive with 1 entries (1 files):
- nutrients-1561915-supplementary.pdf
